# Supplementary material for: Microbiota of pest insect Nezara viridula mediate detoxification and plant defense repression
Source: ISME J. 2024 Jun 5;18(1):wrae097. doi: 10.1093/ismejo/wrae097 (PMC11195473; doi:10.1093/ismejo/wrae097)
Supplement: Final_version_Supplementary_Tables_MAY2024_wrae097 [file final_version_supplementary_tables_may2024_wrae097.xlsx]

## Sheet: Table S1
Supplemental Table S1.	16S rRNA amplicon sequencing sample overview.
	An overview of all samples used for 16S rRNA amplicon sequencing of N. viridula developmental stages (n=3) and host plants (n=1).
	Sample	Details
1	Egg cluster	56 eggs (one cluster)
2	Egg cluster	69 eggs (one cluster)
3	Egg cluster	77 eggs (one cluster)
4	1st instar	19 shield bugs
5	1st instar	21 shield bugs
6	1st instar	28 shield bugs
7	2nd instar	12 shield bugs
8	2nd instar	22 shield bugs
9	2nd instar	18 shield bugs
10	3rd instar	13 shield bugs
11	3rd instar	6 shield bugs
12	3rd instar	7 shield bugs
13	4th instar	10 shield bugs
14	4th instar	5 shield bugs
15	4th instar	5 shield bugs
16	5th instar gut and salivary glands	5 shield bugs
17	5th instar gut and salivary glands	5 shield bugs
18	5th instar gut and salivary glands	5 shield bugs
19	Female gut system	5 shield bugs
20	Female gut system	5 shield bugs
21	Female gut system	5 shield bugs
22	Female salivary glands	4 shield bugs
23	Female salivary glands	5 shield bugs
24	Female salivary glands	5 shield bugs
25	Male gut system	5 shield bugs
26	Male gut system	5 shield bugs
27	Male gut system	5 shield bugs
28	Male salivary glands	5 shield bugs
29	Male salivary glands	5 shield bugs
30	Male salivary glands	5 shield bugs
31	Frass	10 µl
32	Frass	28 µl
33	Frass	18 µl
34	Saliva collection	~2ml
35	Saliva collection	~2ml
36	Saliva collection	~2ml
37	Black mustard	5 grams of 10 plants
38	Black nightshade	5 grams of 10 plants
39	Crown vetch	5 grams of 10 plants

## Sheet: Table S2
Supplementary Table S2.	Primer overview
16S rRNA mplicon sequencing
The following primers were used:
Bac341F forward: 5’-CCTACGGGNGGCWGCAG-3’
Bac806R reverse: 5’-GGACTACHVGGGTWTCTAAT-3’
EUKA21F forward: 5’- AACCTGGTTGATCCTGCCAGT-3’
EUKB1791R reverse: 5’-TGATCCTTCTGCAGGTTCACCTAC-3’
RT-qPCR, microbial abundance:
For Pantoea, groL:
PantF forward: 5’-TCGCAGTTCTAAAGGTGGGT-3’
PantR reverse: 5’-GTAGCGCCACTTTAATGCCA-3’
For Sodalis, groL:
SodF forward: 5’- CCCTTATCGATAGCCGCGTT-3’
SodR reverse: 5’-GATCTTCATTGTCGCCACGC-3’
For Serratia, rpoB:
SerF forward: 5’-GACGGTGCGAAAGAGACTGA-3’
SerR reverse: 5’- TGCCCACACTTCCATCTCAC-3’
For Commensalibacter, rpoB:
ComF forward: 5’- AGAAGGCGGGGATGTAGACT-3’
ComR reverse: 5’-GATCTCACCCGTTTCGTCGT-3’
Plant gene expression (RT-qPCR):
PP2AA3 forward: 5’-TAACGTGGCCAAAATGATGC-3’
PP2AA3 reverse: 5’-GTTCTCCACAACCGCTTGGT-3’
LOX2 forward: 5’-ACAGCCAAGGGCACTTCATT-3’
LOX2 reverse: 5’-TGATTCTGGGGAGCAGAGGT-3’
PR-1 forward: 5’-CTCGGAGCTACGCAGAACAACT-3’
PR-1 reverse: 5’-TTCTCGCTAACCCACATGTTCA-3’
MYB28 forward: 5’-AGACTTCTTGGGAAACATCGG-3’
MYB28 reverse: 5’-CACTGAGCAGATTCGCAATG-3’

## Sheet: Table S3
Supplemental Table S3.	Total number of reads per genus and average relative abundace per sample of 3 biological replicates (Figure 2)
	An overview showing the total number of reads per genus and the within sample relative abundance (n=3 for N. viridula samples and n = 1 for plant samples) for each genera, without correcting for in between sample differences in total numbers of reads
	NA, not available or under the detection limit
	Total number of reads			Pantoea	Sodalis	Serratia	Klebsiella	Commensalibacter	Pseudomonas	Cutibacterium
Pantoea	1265250		Black nightshade	0.277354	NA	0.166412	NA	NA	0.402163	0.762724
Sodalis	893787		Black mustard	NA	1.10574	NA	NA	NA	1.6586	0.760194
Serratia	247560		Crown vetch	14.2386	NA	NA	NA	NA	0.395517	0.461437
Klebsiella	147382		Eggs	25.6602	73.4262	0.506256	0.078521	0.00986902	0.0908127	0.0123015
Commensalibacter	72312		1st instar	51.0093	23.3066	24.229	NA	0.0345948	0.0275986	0.194789
Pseudomonas	12604		2nd instar	64.3041	16.1192	16.9762	2.16919	2.67908	0.00527141	NA
Cutibacterium	11822		3rd instar	64.3421	10.3859	12.5335	2.68002	9.79298	0.00613003	NA
			4th instar	71.0823	6.67892	8.4926	2.55087	11.5193	NA	NA
			5th instar	71.3576	15.7101	5.91258	2.44242	4.35618	NA	NA
			Adult Female Gut	91.4353	3.8991	3.83785	0.499533	0.467968	NA	NA
			Adult Male Gut	92.4637	4.92636	1.74679	NA	0.742348	NA	NA
			Adult Female Slivary glands	0.0152515	99.9536	0.115527	NA	NA	NA	NA
			Adult Male Slivary glands	0.0184488	99.9439	0.0469028	NA	0.00664319	NA	NA
			Saliva	13.3033	15.6628	4.6865	41.519	2.42139	3.94243	3.38211
			Frass	9.59457	32.5498	34.3467	6.23163	0.0405503	0.320811	0.787109

## Sheet: Table S4
Supplemental Table S4.	Average reads corrected relative abundance.
	An overview showing the total reads corrected (Figure S2) relative abundace per sample (n=3 for N. viridula samples and n = 1 for plant samples) for each genera.
	NA, not available or under the detection limit
	Pantoea	Sodalis	Serratia	Klebsiella	Commensalibacter	Pseudomonas	Cutibacterium
Black nightshade	0.277354	NA	0.166412	NA	NA	0.402163	0.762724
Black mustard	NA	1.10574	NA	NA	NA	1.6586	0.760194
Crown vetch	14.2386	NA	NA	NA	NA	0.395517	0.461437
Eggs	7.20862	90.6921	0.993952	NA	0.00986902	0.0986902	NA
1st instar	6.09994	21.2592	72.5397	NA	NA	NA	0.00301828
2nd instar	60.0256	16.0435	18.5343	2.16919	3.17734	0.00527141	NA
3rd instar	62.7437	11.2953	13.091	2.69069	9.75085	0.00463113	NA
4th instar	66.0766	7.86251	6.96008	2.55087	16.2264	NA	NA
5th instar	74.6065	17.9431	3.11324	1.77264	2.30332	NA	NA
Adult Female Gut	92.9132	5.46845	0.910744	0.686377	0.0106209	NA	NA
Adult Male Gut	90.7	4.42065	2.33259	NA	2.19322	NA	NA
Adult Female salivary glands	NA	99.9917	NA	NA	NA	NA	NA
Adult Male salivary glands	0.0267658	99.9493	0.0140873	NA	NA	NA	NA
Saliva	1.25853	11.8175	3.45945	60.7683	NA	5.11752	3.57844
Frass	27.777	0.0299598	3.71501	6.23163	NA	0.620595	1.36246

## Sheet: Table S5
Supplemental Table S5.	Pure culture 16S and 18S rRNA amplicon sequenses
	Sanger sequencing sequences, subsequent aligments and NCBI nucleotide megablast results
					NCBI blast result
Genus	Forward sequence	Reverse sequence	Reverse complement	Alingned sequence	Identification	Percentage identity
Pantoea sp.	CGGTTAATAACCGCGTCGATTGACGTTACCCGCAGAAGAAGCACCGGCTAACTCCGTGCCAGCAGCCGCGGTAATACGGAGGGTGCAAGCGTTAATCGGAATTACTGGGCGTAAAGCGCACGCAGGCGGTCTGTCAAGTCGGATGTGAAATCCCCGGGCTTAACCTGGGAACTGCATTCGAAACTGGCAGGCTAGAGTCTTGTAGAGGGGGGTAGAATTCCAGGTGTAGCGGTGAAATGCGTAGAGATCTGGAGGAATACCGGTGGCGAAGGCGGCCCCCTGGACAAAGACTGACGCTCAGGTGCGAAAGCGTGGGGAGCAAACAGGATTAGATACCC	CGCCTTCGCCACCGGTATTCCTCCAGATCTCTACGCATTTCACCGCTACACCTGGAATTCTACCCCCCTCTACAAGACTCTAGCCTGCCAGTTTCGAATGCAGTTCCCAGGTTAAGCCCGGGGATTTCACATCCGACTTGACAGACCGCCTGCGTGCGCTTTACGCCCAGTAATTCCGATTAACGCTTGCACCCTCCGTATTACCGCGGCTGCTGGCACGGAGTTAGCCGGTGCTTCTTCTGCGGGTAACGTCAATCGACGCGGTTATTAACCGCRTCGCCTTCCTCCCCGCTGAAAGTACTTTACAACCCGAAGGCCTTCTTCATACACGCGGCATGGCTGCATCAGGCTTGCGCCCATTGTGCAATATTCCCCACTGCTG	CAGCAGTGGGGAATATTGCACAATGGGCGCAAGCCTGATGCAGCCATGCCGCGTGTATGAAGAAGGCCTTCGGGTTGTAAAGTACTTTCAGCGGGGAGGAAGGCGAGCGGTTAATAACCGCGTCGATTGACGTTACCCGCAGAAGAAGCACCGGCTAACTCCGTGCCAGCAGCCGCGGTAATACGGAGGGTGCAAGCGTTAATCGGAATTACTGGGCGTAAAGCGCACGCAGGCGGTCTGTCAAGTCGGATGTGAAATCCCCGGGCTTAACCTGGGAACTGCATTCGAAACTGGCAGGCTAGAGTCTTGTAGAGGGGGGTAGAATTCCAGGTGTAGCGGTGAAATGCGTAGAGATCTGGAGGAATACCGGTGGCGAAGGCG	CAGCAGTGGGGAATATTGCACAATGGGCGCAAGCCTGATGCAGCCATGCCGCGTGTATGAAGAAGGCCTTCGGGTTGTAAAGTACTTTCAGCGGGGAGGAAGGCGAGCGGTTAATAACCGCGTCGATTGACGTTACCCGCAGAAGAAGCACCGGCTAACTCCGTGCCAGCAGCCGCGGTAATACGGAGGGTGCAAGCGTTAATCGGAATTACTGGGCGTAAAGCGCACGCAGGCGGTCTGTCAAGTCGGATGTGAAATCCCCGGGCTTAACCTGGGAACTGCATTCGAAACTGGCAGGCTAGAGTCTTGTAGAGGGGGGTAGAATTCCAGGTGTAGCGGTGAAATGCGTAGAGATCTGGAGGAATACCGGTGGCGAAGGCGGCCCCCTGGACAAAGACT…	Pantoea agglomerans / P. septica	99/99
Serratia sp.	TTCAGCGAGGAGGAAGGTGGTGAACTTAATACGTTCATCAATTGACGTTACTCGCAGAAGAAGCACCGGCTAACTCCGTGCCAGCAGCCGCGGTAATACGGAGGGTGCAAGCGTTAATCGGAATTACTGGGCGTAAAGCGCACGCAGGCGGTTTGTTAAGTCAGATGTGAAATCCCCGGGCTCAACCTGGGAACTGCATTTGAAACTGGCAAGCTAGAGTCTCGTAGAGGGGGGTAGAATTCCAGGTGTAGCGGTGAAATGCGTAAAGATCTGGAGGAATACCGGTGGCGAAGGCGGCCCCCTGGACGAAGACTGACGCTCAGGTGCGAAAGCGTGGGGAGCAAAC	TCTCTACGCATTTCACCGCTACACCTGGAATTCTACCCCCCTCTACGAGACTCTAGCTTGCCAGTTTCAAATGCAGTTCCCAGGTTGAGCCCGGGGATTTCACATCTGACTTAACAAACCGCCTGCGTGCGCTTTACGCCCAGTAATTCCGATTAACGCTTGCACCCTCCGTATTACCGCGGCTGCTGGCACGGAGTTAGCCGGTGCTTCTTCTGCGAGTAACGTCAATTGATGAACGTATTAAGTTCACCACCTTCCTCCTCGCTGAAAGTGCTTTACAACCCGAAGGCCTTCTTCACACACGCGGCATGGCTGCATCAGGCTTGCGCCCATTGTGCAATATTCCCCACTGCTGC	GCAGCAGTGGGGAATATTGCACAATGGGCGCAAGCCTGATGCAGCCATGCCGCGTGTGTGAAGAAGGCCTTCGGGTTGTAAAGCACTTTCAGCGAGGAGGAAGGTGGTGAACTTAATACGTTCATCAATTGACGTTACTCGCAGAAGAAGCACCGGCTAACTCCGTGCCAGCAGCCGCGGTAATACGGAGGGTGCAAGCGTTAATCGGAATTACTGGGCGTAAAGCGCACGCAGGCGGTTTGTTAAGTCAGATGTGAAATCCCCGGGCTCAACCTGGGAACTGCATTTGAAACTGGCAAGCTAGAGTCTCGTAGAGGGGGGTAGAATTCCAGGTGTAGCGGTGAAATGCGTAGAGA	GCAGCAGTGGGGAATATTGCACAATGGGCGCAAGCCTGATGCAGCCATGCCGCGTGTGTGAAGAAGGCCTTCGGGTTGTAAAGCACTTTCAGCGAGGAGGAAGGTGGTGAACTTAATACGTTCATCAATTGACGTTACTCGCAGAAGAAGCACCGGCTAACTCCGTGCCAGCAGCCGCGGTAATACGGAGGGTGCAAGCGTTAATCGGAATTACTGGGCGTAAAGCGCACGCAGGCGGTTTGTTAAGTCAGATGTGAAATCCCCGGGCTCAACCTGGGAACTGCATTTGAAACTGGCAAGCTAGAGTCTCGTAGAGGGGGGTAGAATTCCAGGTGTAGCGGTGAAATGCGTAAAGATCTGGAGGAATACCGGTGGCGAAGGCGGCCCCCTGGACGAAGA…	Serratia sp. / Serratia marcescens	100/99
Sodalis sp.	TTCGGGTTGTAAAGCACTTTCAGCGGGGAGGAAGGCGGTGGCGTTAATAGCGCTATCGATTGACGTTACCCGCAGAAGAAGCACCGGCTAACTCCGTGCCAGCAGCCGCGGTAATACGGAGGGTGCGAGCGTTAATCGGAATTACTGGGCGTAAAGCGTACGCAGGCGGTCTGTTAAGTCAGATGTGAAATCCCCGGGCTCAACCTGGGAACTGCATTTGAAACTGGCAGGCTAGAGTCTCGTAGAGGGGGGTAGAATTCCAGGTGTAGCGGTGAAATGCGTAGAGATCTGGAGGAATACCGGTGGCGAAGGCGGCCCCCTGGACGAAGACTGACGCTCAGGTACGAAAGCGTGGGGAGCAAACCGGATTAGATACCCCGGTAGTCCAA	CGCCTTCGCCACCGGTATTCCTCCAGATCTCTACGCATTTCACCGCTACACCTGGAATTCTACCCCCCTCTACGAGACTCTAGCCTGCCAGTTTCAAATGCAGTTCCCAGGTTGAGCCCGGGGATTTCACATCTGACTTAACAGACCGCCTGCGTACGCTTTACGCCCAGTAATTCCGATTAACGCTCGCACCCTCCGTATTACCGCGGCTGCTGGCACGGAGTTAGCCGGTGCTTCTTCTGCGGGTAACGTCAATCGATAGCGCTATTAACGCCACCGCCTTCCTCCCCGCTGAAAGTGCTTTACAACCCGAAGGCCTTCTTCACACACGCGGCATGGCTGCATCAGGGTTTCCCCCATTGTGCAATATTCCCCACTGCTGC	GCAGCAGTGGGGAATATTGCACAATGGGGGAAACCCTGATGCAGCCATGCCGCGTGTGTGAAGAAGGCCTTCGGGTTGTAAAGCACTTTCAGCGGGGAGGAAGGCGGTGGCGTTAATAGCGCTATCGATTGACGTTACCCGCAGAAGAAGCACCGGCTAACTCCGTGCCAGCAGCCGCGGTAATACGGAGGGTGCGAGCGTTAATCGGAATTACTGGGCGTAAAGCGTACGCAGGCGGTCTGTTAAGTCAGATGTGAAATCCCCGGGCTCAACCTGGGAACTGCATTTGAAACTGGCAGGCTAGAGTCTCGTAGAGGGGGGTAGAATTCCAGGTGTAGCGGTGAAATGCGTAGAGATCTGGAGGAATACCGGTGGCGAAGGCG	GCAGCAGTGGGGAATATTGCACAATGGGGGAAACCCTGATGCAGCCATGCCGCGTGTGTGAAGAAGGCCTTCGGGTTGTAAAGCACTTTCAGCGGGGAGGAAGGCGGTGGCGTTAATAGCGCTATCGATTGACGTTACCCGCAGAAGAAGCACCGGCTAACTCCGTGCCAGCAGCCGCGGTAATACGGAGGGTGCGAGCGTTAATCGGAATTACTGGGCGTAAAGCGTACGCAGGCGGTCTGTTAAGTCAGATGTGAAATCCCCGGGCTCAACCTGGGAACTGCATTTGAAACTGGCAGGCTAGAGTCTCGTAGAGGGGGGTAGAATTCCAGGTGTAGCGGTGAAATGCGTAGAGATCTGGAGGAATACCGGTGGCGAAGGCGGCCCCCTGGACGAAGA…	Sodalis endosymbiont of Nezara antennata	99
Yeast sp.	GTTTGTCCAGCTTTTCAGTCACAGCGCGGGTTGCCCCGCGCATAGACCGATCCGGAGGCCTCACTAAGCCATTCAATCGGTAGTAGCGACGGGCGGTGTGTACAAAGGGCAGGGACGTAATCAACGCGAGTTGATGACTCGCGCTTACTAGGAATTCCTCGTTGAAGAGCAATAATTACAATGCTCTATCCCCAGCACGACGGAGTTTCACAAGATTTCCCAGACCTCTCGGCCAAGGTGTACTCGCTGGCTCCGTCAGTGTAGCGCGCGTGCGGCCCAGAACGTCTAAGGGCATCACAGACCTGTTATTGCCTCAAACTTCCATCGACTTATATCGATAGTCCCTCTAAGAAGTGTATACCAGCAGAAGCTAGCAGCACTATTTAGAGGTTAAGGTCT…	GTTTGTCCAGCTTTTCAGTCACAGCGCGGGTTGCCCCGCGCATAGACCGATCCGGAGGCCTCACTAAGCCATTCAATCGGTAGTAGCGACGGGCGGTGTGTACAAAGGGCAGGGACGTAATCAACGCGAGTTGATGACTCGCGCTTACTAGGAATTCCTCGTTGAAGAGCAATAATTACAATGCTCTATCCCCAGCACGACGGAGTTTCACAAGATTTCCCAGACCTCTCGGCCAAGGTGTACTCGCTGGCTCCGTCAGTGTAGCGCGCGTGCGGCCCAGAACGTCTAAGGGCATCACAGACCTGTTATTGCCTCAAACTTCCATCGACTTATATCGATAGTCCCTCTAAGAAGTGTATACCAGCAGAAGCTAGCAGCACTATTTAGAGGTTAAGGTCT…	GAAAGTTAGGGGATCGAAGATGATCAGATACCGTCGTAGTCTTAACCATAAACTATGCCGACTAGGGATCGGGTGTCGTTCATTTTTTGACGCACTCGGCACCTTACGAGAAATCAAAGTCTTTGGGTTCTGGGGGGAGTATGGTCGCAAGGCTGAAACTTAAAGGAATTGACGGAAGGGCACCACCAGGAGTGGAGCCTGCGGCTTAATTTGACTCAACACGGGGAAACTCACCAGGTCCAGACACAATAAGGATTGACAGATTGAGAGCTCTTTCTTGATTTTGTGGGTGGTGGTGCATGGCCGTTCTTAGTTGGTGGAGTGATTTGTCTGCTTAATTGCGATAACGAACGAGACCTTAACCTCTAAATAGTGCTGCTAGCTTCTGCTGGTATACAC…	NA	Wickerhamia fluorescens / Candida kruisii	98/98

## Sheet: Table S6
Supplementary Table S6.	Overview of the amino acid and vitamin B production pathways encoded in the four MAGs of the gut and salivary gland microbiota.
	The prediction was done using KAAS.
	"+" indicates the genomic ability to synthesize the metabolite and "-" the lack of ability to synthesize it.
	Species	Sodalis sp.	Serratia sp.	Commensalibacter sp.	Pantoea sp.
Essential amino acids	Arginine	+	+	+	+
	Histidine	+	+	-	+
	Isoleucine	+	+	-	-
	Leucine	+	+	-	+
	Lysine	+	+	-	+
	Methionine	+	+	-	+
	Phenylalanine	+	+	-	+
	Threonine	+	+	-	+
	Tryptophan	+	+	+	+
	Valine	+	+	-	-
Non-essential amino acids	β-Alanine	+	+	-	-
	Asparagine	-	+	+	-
	Aspartate	+	+	+	+
	Cysteine	+	+	+	+
	Glutamine	+	+	+	+
	Glutamate	+	+	+	+
	Glycine	+	+	+	+
	Proline	+	+	-	-
	Serine	+	+	-	+
	Tyrosine	-	-	-	+
Vitamin B	Thiamine	-	-	-	-
	Riboflavin	+	+	-	+
	Niacin, nicotinamide, nicotinamide riboside	+	+	+	+
	Pantothenic acid	+	+	-	-
	Pyridoxine, pyridoxal, pyridoxamine	-	+	+	+
	Biotin	+	+	+	-
	Folate	+	+	-	-
	Cobalamin	-	-	-	-

## Sheet: Table S7
Supplementary Table S7.	Overview of the carbohydrate degrading capabilities and detoxification of alpha-solanine and alpha-chaconine of four MAGs based on the metagenomic data.
	The prediction was done using KAAS.
	"+" indicates the ability to synthesize the metabolite and "-" the lack of ability to synthesize it or lack of gene present.
	The summary includes the KEGG Orthology (KO) number and the name of the enzyme that carries out the reaction.
Compound	Sodalis sp.	Serratia sp.	Commensalibacter sp.	Pantoea sp.
Cellulose	-	-	-	-
	Cellobiose degraded to D-glucose (K01188; beta-glucosidase)	Cellodextrin degraded to cellobiose and subsequently to cellobiose and D-glucose (K01188; beta-glucosidase)	Cellodextrin degraded to cellobiose and subsequently to cellobiose and D-glucose (K01188; beta-glucosidase)
Starch	+	+	+	-
	(K00688; glycogen phosphorylase)	(K01176; alpha-amylase)	(K12047; maltase-glucoamylase)
Trehalose	+	-	-	+
	(K01194; alpha,alpha-trehalase)			(K01194; alpha,alpha-trehalase)
Pectin	-	-	-	-
D-galacturonate	+	-	-	-
	(K01812; glucuronate isomerase; K00041; tagaturonate reductase; K01685; altronate hydrolase)	(two genes present out of three; K01812; glucuronate isomerase; K01685; altronate hydrolase)
Arabinan	-	-	+	-
			(K01209; alpha-L-arabinofuranosidase)
Xylan	-	-	+	-
			(K15920; xylan 1,4-beta-xylosidase)
Chitin	+	+	-	-
	(K01183; chitinase; K01207; beta-N-acetylhexosaminidase)	(K01183; chitinase; K01207; beta-N-acetylhexosaminidase)
Enzyme
Beta-galactosidase	+	+	+	-
	lacZ_1 (K01190)	lacZ (K01190)	bgaB (K12308)
	lacZ_2 (K01190)	edgA (KO unknown)	lacZ (K01190)
	lacZ_3 (K01190)	edgC (KO unknown)
Beta-glucosidase	-	-	+	-
			bglB (K05350)
Alpha-rhanosidase	+	-	+	-
	rhaA (K01813)		rhaA (K01813)
